# Supplementary material for: Novel Natural Glycyrrhetinic Acid-Derived Super Metal Gel and Its Highly Selective Dyes Removal
Source: Gels. 2022 Mar 19;8(3):188. doi: 10.3390/gels8030188 (PMC8950348; doi:10.3390/gels8030188)
Supplement: Supplementary file 1 [file gels-08-00188-s001.zip]

Archive with 1 entries (1 files):
- gels-1619382-supplementary.pdf
